# Supplementary material for: Dynamic Changes in miR-21 Regulate Right Ventricular Dysfunction in Congenital Heart Disease-Related Pulmonary Arterial Hypertension
Source: Cells. 2022 Feb 6;11(3):564. doi: 10.3390/cells11030564 (PMC8834169; doi:10.3390/cells11030564)
Supplement: Supplementary file 1 [file cells-11-00564-s001.zip]

Archive with 1 entries (1 files):
- cells-1569686-supplementary.pdf
